# Supplementary material for: Etomidate Is Associated with Higher 30-Day Mortality than Ketamine for Emergency Intubation of COVID-19 Patients: A Propensity-Matched Cohort Study
Source: J Clin Med. 2026 Jun 29;15(13):5050. doi: 10.3390/jcm15135050 (PMC13363312; doi:10.3390/jcm15135050)
Supplement: Supplementary file 1 [file jcm-15-05050-s001.zip]

Archive with 1 entries (1 files):
- jcm-4347350-supplementary.pdf
